# Supplementary material for: Knowledge and Farmers’ Adoption of Green Production Technologies: An Empirical Study on IPM Adoption Intention in Major Indica-Rice-Producing Areas in the Anhui Province of China
Source: Int J Environ Res Public Health. 2022 Nov 1;19(21):14292. doi: 10.3390/ijerph192114292 (PMC9657904; doi:10.3390/ijerph192114292)
Supplement: Supplementary file 1 [file ijerph-19-14292-s001.zip]

Archive with 1 entries (1 files):
- ijerph-1958839-supplementary.pdf
